# Supplementary material for: Prenatal Workshops and Support Groups for Prospective Parents Whose Children Will Need Neonatal Care at Birth: A Feasibility and Pilot Study
Source: Children (Basel). 2023 Sep 19;10(9):1570. doi: 10.3390/children10091570 (PMC10529479; doi:10.3390/children10091570)
Supplement: Supplementary file 1 [file children-10-01570-s001.zip]

Archive with 1 entries (1 files):
- children-2489210-supplementary.pdf
